# Supplementary material for: New Genetic Insights into Pearl Millet Diversity As Revealed by Characterization of Early- and Late-Flowering Landraces from Senegal
Source: Front Plant Sci. 2017 May 17;8:818. doi: 10.3389/fpls.2017.00818 (PMC5434141; doi:10.3389/fpls.2017.00818)
Supplement: Supplementary file 1 [file Data_Sheet_1.XLS]

## Sheet: Table S1
Supplemental tables
Diack et al. New genetic insights of pearl millet
Table S1: Flowering and genetic traits of all 404 accessions used in this study. The sample ID, flowering traits, geographic coordinates and markers (SSRs et Genes) are indicated at header.
		Landraces flowering traits			Geographic coordinates		Genes Markers		SSRs Markers
Order	Sample ID	Type	Flowering cycle	Date of Flowering (days after sowing)	Latitude	Longitude	PgPhyC	PgMADS11	Psmp2202	Psmp2202	Psmp2206	Psmp2206	Psmp2214	Psmp2214	Psmp2219	Psmp2219	Psmp2220	Psmp2220	Psmp2227	Psmp2227	Psmp2237	Psmp2237	Psmp2247	Psmp2247	Psmp2249	Psmp2249	PGIRD12	PGIRD12	PGIRD25	PGIRD25	PGIRD46	PGIRD46
1	N_90-14	Sanio	Late flowering	87	13.2372	-14.2392	C/C	387/387	146	163	199	207	239	239	287	287	131	139	209	209	260	260	199	199	155	155	121	121	166	169	91	91
2	PLS_36	Souna	Early flowering	58	13.963	-15.9502	C/G	387/387	146	146	201	209	241	241	287	287	131	135	196	209	260	260	205	205	153	155	133	133	169	169	84	91
3	PLS_129	Souna	Early flowering	56	14.5667	-15.95	C/G	387/387	163	163	203	207	241	242	287	287	131	133	196	209	260	260	199	205	155	155	123	123	169	169	84	91
4	SOSATC_88	Improved	Early flowering	60	NA	NA	G/G	387/387	146	146	201	201	240	240	287	287	126	126	196	196	NA	NA	205	205	155	155	125	125	166	169	98	98
5	N_98-14	Sanio	Late flowering	83.8	13.8098	-13.5798	C/C	387/387	163	163	203	205	244	244	287	287	120	120	246	246	260	260	199	199	155	155	121	121	169	169	101	101
6	N_08-14	Souna	Early flowering	55	16.5199	-15.3347	C/C	387/387	163	163	203	203	239	239	287	287	133	139	194	196	NA	NA	205	205	155	155	121	121	169	169	91	91
7	N_96-14	Sanio	Late flowering	85.2	13.5895	-13.8654	C/C	387/387	146	163	199	205	239	241	287	287	131	131	196	196	260	260	199	199	155	155	121	121	166	166	86	91
8	PLS_124	Souna	Early flowering	55	15.6503	-16.0478	C/G	387/387	146	163	201	203	241	241	282	287	129	131	196	196	235	258	205	205	155	155	125	125	169	169	91	98
9	PLS_26	Souna	Early flowering	56	13.8333	-15.4167	C/G	363/387	146	146	199	203	237	241	266	283	120	120	209	209	258	260	204	205	155	155	123	133	169	169	91	98
10	GAWANE	Improved	Early flowering	59	NA	NA	C/G	363/387	146	163	201	203	241	241	287	287	129	133	196	196	235	258	205	205	153	155	127	127	169	169	91	91
11	N_05-14	Souna	Early flowering	58	15.2446	-15.9704	C/G	387/387	163	163	203	209	241	241	287	287	131	135	194	209	235	260	199	205	153	155	125	125	169	169	84	91
12	PLS_179	Souna	Early flowering	60	14.5575	-17.1139	C/G	387/387	146	163	199	205	241	241	287	287	133	135	194	209	235	260	205	205	153	155	121	123	169	169	91	91
13	N_99-14	Sanio	Late flowering	84.3	13.91	-13.4269	C/C	387/387	146	146	197	197	241	242	280	283	118	139	194	209	260	260	199	199	155	155	121	121	166	169	86	86
14	PLS_171	Souna	Early flowering	55	14.35	-16.8167	C/G	387/387	146	163	207	209	241	241	287	287	129	131	196	196	260	260	199	205	155	155	121	121	169	180	84	84
15	N_222-14	Sanio	Late flowering	85.8	12.7644	-13.9658	C/C	363/387	146	163	199	207	241	241	264	283	122	139	196	196	260	260	199	199	155	155	121	127	166	169	86	91
16	PLS_38	Souna	Early flowering	53	13.7675	-15.9983	C/G	387/387	146	163	199	203	241	241	282	287	124	131	196	209	235	264	205	206	155	155	125	125	169	174	84	91
17	N_134-14	Sanio	Late flowering	93	12.5753	-15.932	C/C	387/387	146	163	201	201	NA	NA	282	287	131	135	196	196	260	260	199	199	153	155	121	121	166	166	86	91
18	PLS_70	Souna	Early flowering	57	14.6404	-16.5053	C/G	363/387	146	163	203	209	241	242	287	287	131	133	209	209	260	260	205	205	153	155	NA	NA	169	169	91	91
19	N_01-14	Souna	Early flowering	56	15.3985	-16.6332	C/C	387/387	146	146	201	203	237	241	287	287	129	135	194	196	260	260	205	205	155	155	121	121	169	169	84	91
20	PLS_176	Souna	Early flowering	56	14.4572	-17.01	C/G	363/387	146	163	199	203	238	239	287	287	131	133	196	196	260	260	204	205	153	153	121	125	169	169	91	91
21	N_07-14	Souna	Early flowering	58	15.8698	-15.5884	C/C	363/387	146	146	197	205	238	241	280	287	118	133	209	209	235	260	199	205	130	130	121	121	166	169	84	91
22	N_224-14	Sanio	Late flowering	84.3	13.3324	-13.8368	C/C	363/363	146	146	207	207	241	241	264	287	120	122	194	196	260	260	199	199	155	155	121	121	166	169	86	86
23	PLS_153	Souna	Early flowering	54	14.8167	-16.7667	C/G	363/387	146	163	203	205	237	239	283	287	120	131	196	209	260	260	205	205	155	155	137	137	169	169	84	91
24	N_121-14	Sanio	Late flowering	84.3	12.8798	-14.5306	C/C	387/387	146	146	201	201	239	242	287	287	129	133	196	196	260	260	199	199	155	155	121	129	180	180	91	91
25	N_226-14	Sanio	Late flowering	83.3	13.2268	-14.0617	C/C	363/363	146	163	203	205	239	244	282	287	135	135	196	196	260	260	199	205	155	155	121	121	166	179	86	98
26	N_13-14	Souna	Early flowering	60	15.9504	-13.5732	C/C	363/363	163	163	197	199	238	241	287	287	120	131	196	209	235	260	199	205	130	130	127	127	166	166	84	84
27	N_155-14	Sanio	Late flowering	92.2	12.9983	-16.5513	C/C	387/387	146	146	199	201	239	241	283	287	131	131	194	196	260	260	199	199	153	155	129	129	166	169	86	91
28	N_173-14	Sanio	Late flowering	92.7	14.4397	-16.39	C/C	363/387	146	146	199	205	NA	NA	280	280	118	118	194	209	260	260	199	199	153	155	121	129	169	172	84	98
29	N_68-14	Souna	Early flowering	58	13.91	-13.4265	C/C	387/387	146	163	199	207	238	241	280	287	118	131	194	196	258	260	199	205	155	155	125	125	166	169	84	91
30	N_03-14	Souna	Early flowering	57	16.3534	-16.2745	C/C	363/363	163	163	203	207	241	242	287	287	135	137	196	196	260	260	199	199	130	155	NA	NA	169	169	91	91
31	N_216-14	Sanio	Late flowering	81.5	12.7388	-14.7793	C/C	387/387	146	146	205	207	241	241	283	287	120	131	194	196	260	260	199	199	155	155	121	121	166	169	84	86
32	N_177-14	Souna	Early flowering	59	12.8369	-15.1806	C/C	363/387	146	163	201	201	238	242	280	287	118	131	194	198	260	260	205	206	155	155	141	141	169	172	84	91
33	PLS_159	Souna	Early flowering	58	14.6833	-16.85	C/G	387/387	163	163	203	205	241	241	280	287	118	133	198	209	260	260	199	199	155	155	121	121	169	169	91	91
34	PLS_312	Souna	Early flowering	55	13.7833	-15.75	C/G	387/387	146	163	203	203	238	238	264	287	122	131	194	194	258	260	205	205	155	155	123	123	169	169	84	91
35	N_164-14	Sanio	Late flowering	94.3	14.5167	-16.4833	C/C	387/387	146	146	199	201	NA	NA	280	287	118	131	209	209	260	260	199	199	153	155	123	129	166	166	84	91
36	N_115-14	Sanio	Late flowering	90.2	13.0174	-14.0126	C/C	363/387	146	146	203	203	239	241	264	280	118	122	196	209	260	260	199	199	155	155	121	121	166	180	86	107
37	PLS_72	Souna	Early flowering	57	14.7211	-16.5673	C/G	363/387	163	163	203	203	239	242	287	287	135	135	196	209	235	260	205	205	155	155	121	121	169	169	84	91
38	PLS_206	Souna	Early flowering	57	14.7727	-16.5335	C/C	363/387	146	163	199	199	239	242	264	280	118	122	196	209	NA	NA	205	205	155	155	121	121	169	169	84	91
39	N_170-14	Sanio	Late flowering	90.7	14.5833	-16.5167	C/C	363/387	146	163	199	207	241	241	280	289	118	131	209	209	260	265	199	199	155	155	121	129	166	166	84	91
40	PLS_83	Souna	Early flowering	55	14.8145	-16.4114	C/C	363/387	146	163	201	203	241	241	287	287	131	133	209	209	260	260	199	205	155	155	121	121	166	169	91	91
41	PLS_48	Souna	Early flowering	55	14.2272	-16.5776	C/C	363/387	146	163	199	203	241	241	287	287	129	131	196	209	260	262	199	205	153	153	121	137	169	169	86	91
42	PLS_326	Souna	Early flowering	57	14	-14.7667	C/C	387/387	146	163	203	203	241	242	287	287	131	131	196	209	235	243	205	205	155	155	121	121	169	169	91	91
43	N_132-14	Sanio	Late flowering	92.2	12.6026	-15.4985	C/C	387/387	146	146	201	201	241	241	280	283	118	139	198	209	260	260	199	199	155	155	121	125	169	170	86	86
44	N_187-14	Souna	Early flowering	59	13.779	-14.8352	C/C	363/363	146	163	205	205	239	241	287	287	129	129	194	196	260	260	205	205	155	155	127	135	169	169	98	101
45	N_175-14	Sanio	Late flowering	92.7	14.5	-16.3167	C/C	387/387	146	163	199	199	239	242	280	283	118	137	209	209	260	260	199	199	153	155	121	121	169	182	84	91
46	N_146-14	Sanio	Late flowering	89.7	12.8855	-16.0678	C/C	387/387	146	146	205	205	241	242	264	280	118	122	194	209	260	260	199	199	153	155	121	121	166	176	91	91
47	PLS_115	Souna	Early flowering	57	14.9533	-16.299	C/C	387/387	163	163	201	205	239	242	266	269	120	122	196	196	260	260	199	199	155	155	121	121	169	169	91	91
48	N_88-14	Sanio	Late flowering	87.2	13.8807	-14.0999	C/C	387/387	146	163	199	199	241	241	280	280	118	118	196	196	260	260	199	199	155	155	121	121	166	166	91	91
49	N_196-14	Souna	Early flowering	62	13.848	-14.852	C/C	363/387	146	163	209	209	241	241	287	287	133	135	196	196	260	260	205	205	153	153	130	135	169	169	91	101
50	N_106-14	Sanio	Late flowering	89	13.4459	-13.4327	C/C	363/387	146	146	199	207	244	244	NA	NA	139	144	194	196	260	260	199	199	155	155	121	129	166	169	91	91
51	N_168-14	Sanio	Late flowering	93.2	14.5	-16.5	C/C	387/387	146	163	199	205	239	242	266	280	118	120	209	209	260	260	199	199	155	155	121	129	166	169	91	101
52	N_171-14	Sanio	Late flowering	91	14.5667	-16.5167	C/C	387/387	146	146	207	207	239	239	264	280	118	122	196	196	260	260	199	199	155	155	121	129	166	166	101	101
53	N_42-14	Souna	Early flowering	60	15.4018	-15.1349	C/C	363/387	146	146	199	205	241	241	280	287	118	118	198	209	235	235	199	204	155	155	123	123	166	169	84	98
54	N_160-14	Sanio	Late flowering	91.7	12.4179	-16.7522	C/C	387/387	146	146	201	207	241	241	264	264	122	122	209	246	260	260	199	199	153	155	121	121	166	169	84	91
55	N_139-14	Sanio	Late flowering	94.7	12.6206	-15.7859	C/C	387/387	146	146	201	203	242	242	283	287	137	142	196	196	260	260	199	205	155	155	121	121	166	179	84	84
56	N_113-14	Sanio	Late flowering	83	13.1718	-14.0386	C/C	387/387	163	163	201	203	239	241	280	283	118	137	194	209	260	260	199	199	155	155	121	127	166	169	101	101
57	N_153-14	Sanio	Late flowering	86	12.7592	-16.2376	C/C	387/387	163	163	205	205	242	244	264	282	122	135	196	196	260	260	199	199	155	155	121	127	169	179	91	91
58	N_182-14	Souna	Early flowering	62	13.7902	-14.8529	C/C	363/387	146	146	205	209	237	241	282	287	124	135	194	209	260	260	205	205	155	155	123	139	169	182	91	91
59	PLS_151	Souna	Early flowering	56	15	-16.4167	C/C	363/387	146	163	205	207	237	243	283	287	120	129	209	242	260	260	199	205	153	155	121	121	169	180	84	91
60	PLS_05	Souna	Early flowering	57	14.3651	-15.7498	C/C	387/387	146	163	199	209	239	241	262	287	120	135	196	196	235	235	199	205	130	155	121	121	169	170	91	91
61	PLS_228	Souna	Early flowering	58	NA	NA	C/C	387/387	146	163	199	199	242	242	287	287	131	131	196	196	260	260	205	205	155	155	137	137	169	169	91	91
62	N_82-14	Souna	Early flowering	60	13.1157	-15.5931	C/C	363/387	146	163	199	211	241	241	287	287	120	135	198	209	260	260	199	199	155	155	129	129	169	172	84	98
63	N_81-14	Souna	Early flowering	60	13.1173	-15.5919	C/C	387/387	146	163	203	207	241	241	280	287	118	135	196	209	NA	NA	199	199	153	153	121	121	169	169	84	91
64	N_140-14	Sanio	Late flowering	93	12.6729	-15.9447	C/C	387/387	146	146	199	203	238	241	280	291	118	142	194	209	260	260	199	199	155	155	121	125	169	169	91	91
65	N_131-14	Sanio	Late flowering	93.2	12.6788	-15.3436	C/C	387/387	146	146	201	201	241	241	287	287	133	133	194	209	260	260	205	205	155	155	121	121	166	166	86	91
66	N_192-14	Souna	Early flowering	61	13.8545	-14.9031	C/C	387/387	146	163	211	213	239	241	287	287	129	133	196	196	260	260	205	205	155	155	125	125	166	179	84	91
67	PLS_112	Souna	Early flowering	56	14.8833	-16.2167	C/C	387/387	163	163	203	203	237	239	287	287	131	144	194	196	260	260	199	205	155	155	121	121	169	169	84	91
68	N_105-14	Sanio	Late flowering	83.3	13.5655	-13.5607	C/C	363/387	146	146	199	207	241	241	264	283	118	122	194	246	260	260	199	199	155	155	121	121	166	166	84	91
69	N_156-14	Sanio	Late flowering	92.8	12.9962	-16.5512	C/C	387/387	146	146	201	201	239	239	287	287	120	120	209	209	260	260	199	199	153	153	NA	NA	174	174	91	91
70	N_09-14	Souna	Early flowering	60	16.1805	-14.0003	C/C	387/387	146	163	199	203	242	242	282	287	129	129	194	196	258	260	205	205	155	155	123	123	166	166	84	98
71	PLS_61	Souna	Early flowering	57	14.5333	-16.4333	C/C	387/387	146	163	203	203	241	242	283	287	120	131	209	209	235	260	205	205	155	155	127	127	169	169	84	91
72	PLS_54	Souna	Early flowering	67	14.0392	-16.318	C/C	387/387	146	163	199	211	237	241	280	283	118	120	196	196	235	260	199	205	130	130	NA	NA	169	170	84	91
73	N_141-14	Sanio	Late flowering	92.3	12.7943	-15.9693	C/C	363/387	146	146	199	203	239	242	280	280	118	118	194	209	260	260	199	199	153	155	121	121	166	169	84	86
74	PLS_319	Souna	Early flowering	59	13.828	-15.4053	C/C	387/387	146	146	205	205	239	242	266	283	118	122	194	209	258	258	205	205	155	155	NA	NA	169	169	84	91
75	N_31-14	Souna	Early flowering	54	15.7277	-16.0648	C/C	387/387	146	163	199	207	239	241	280	287	129	133	194	198	NA	NA	205	205	155	155	139	139	169	169	84	84
76	N_149-14	Sanio	Late flowering	85.5	12.8275	-16.2525	C/C	387/387	146	146	205	207	241	241	282	287	135	135	209	209	260	260	199	199	155	155	121	121	166	166	84	86
77	N_151-14	Sanio	Late flowering	90.5	12.8229	-16.5238	C/C	387/387	146	146	205	205	241	241	287	287	131	131	194	209	260	260	199	205	155	155	121	121	166	166	84	91
78	N_33-14	Souna	Early flowering	60	15.521	-13.4083	C/G	363/363	146	146	199	201	237	242	282	287	129	135	196	209	260	262	199	205	153	153	141	141	169	169	84	91
79	N_189-14	Souna	Early flowering	59	13.854	-14.9033	C/C	363/363	146	146	201	209	241	241	266	287	122	133	196	196	260	260	205	205	153	153	NA	NA	169	169	91	101
80	N_26-14	Souna	Early flowering	60	15.6552	-16.325	C/C	363/363	146	163	203	203	240	240	287	287	129	133	196	196	260	260	199	199	153	153	121	121	169	169	98	98
81	PLS_217	Souna	Early flowering	56	14.8194	-16.4458	C/C	387/387	146	163	201	203	239	239	269	287	120	122	196	209	260	260	205	205	155	155	121	125	169	169	84	91
82	PLS_202	Souna	Early flowering	56	15.1097	-16.6217	C/C	387/387	146	163	199	205	242	242	280	287	118	129	209	209	260	260	199	205	155	155	121	121	169	169	91	91
83	PLS_113	Souna	Early flowering	58	14.8565	-16.1573	C/C	387/387	146	163	199	209	238	242	280	287	118	133	194	209	260	260	199	205	155	155	121	121	169	169	91	91
84	PE0_2830	Improved	Early flowering	NA	NA	NA	C/G	387/387	146	163	199	203	238	241	287	287	131	133	196	196	258	260	205	205	155	155	130	130	169	169	91	98
85	N_18-14	Souna	Early flowering	60	15.0848	-12.9015	C/C	363/387	163	163	199	207	NA	NA	287	287	129	131	196	196	260	260	199	205	155	155	121	121	169	169	91	91
86	ISMI_9301	Improved	Early flowering	56	NA	NA	C/C	387/387	163	163	203	203	238	242	287	287	129	129	196	196	235	235	205	205	130	155	NA	NA	169	169	91	91
87	PLS_320	Souna	Early flowering	55	13.81	-15.402	C/C	387/387	146	163	203	205	237	239	269	287	122	131	196	209	260	260	205	205	155	155	137	137	169	179	84	91
88	N_109-14	Sanio	Late flowering	85.2	13.2134	-13.1103	C/C	387/387	146	146	199	207	239	241	280	282	118	135	194	246	260	260	199	199	155	155	121	121	166	166	86	91
89	PLS_42	Souna	Early flowering	56	14.1	-15.6167	C/G	387/387	146	163	199	207	241	242	280	287	118	133	196	209	235	260	205	205	155	155	135	137	169	170	84	91
90	N_111-14	Sanio	Late flowering	88.5	13.4454	-13.7564	C/C	387/387	146	146	199	199	238	241	287	287	131	131	194	209	260	260	199	199	155	155	121	121	169	169	84	91
91	PLS_164	Souna	Early flowering	58	NA	NA	C/C	387/387	146	163	199	203	237	242	287	287	131	131	196	196	260	260	199	205	155	155	121	121	169	182	91	91
92	N_210-14	Souna	Early flowering	60	13.9053	-14.8695	C/C	387/387	146	146	201	207	241	241	287	287	131	135	196	196	260	260	205	205	130	155	NA	NA	169	169	91	91
93	PLS_95	Souna	Early flowering	57	14.6151	-16.1522	C/C	387/387	146	146	203	203	242	242	287	287	137	137	196	209	235	235	199	205	153	153	135	135	169	169	91	91
94	PLS_114	Souna	Early flowering	57	14.96	-16.3308	C/C	387/387	146	163	199	203	239	241	282	287	129	133	196	209	258	260	205	205	155	155	121	121	166	170	91	91
95	PLS_192	Souna	Early flowering	57	15.2333	-16.6667	C/C	387/387	146	163	199	203	241	241	283	287	120	131	209	209	260	260	199	205	155	155	121	121	169	172	84	91
96	N_214-14	Sanio	Late flowering	98.3	12.4641	-15.5969	C/C	387/387	146	163	199	199	241	241	283	283	139	139	194	209	260	260	199	199	153	153	121	121	166	166	84	91
97	PLS_305	Souna	Early flowering	54	13.7333	-16	C/C	387/387	146	146	201	203	241	241	287	289	129	129	194	209	235	260	199	199	155	155	121	121	169	169	91	91
98	N_217-14	Sanio	Late flowering	86.5	12.7389	-14.779	C/C	387/387	146	163	205	207	239	244	283	287	131	139	194	196	260	260	199	199	155	155	121	121	166	169	91	101
99	PLS_117	Souna	Early flowering	56	NA	NA	C/C	387/387	163	163	203	205	241	241	283	287	120	129	196	196	258	260	199	205	153	153	123	123	166	169	84	91
100	IBMV_8402	Improved	Early flowering	50	NA	NA	C/C	387/387	146	163	203	211	241	241	280	287	118	131	196	196	258	260	199	205	155	155	125	127	169	169	91	91
101	N_70-14	Souna	Early flowering	60	13.296	-13.3518	C/C	363/387	146	163	199	205	241	241	264	280	118	122	196	196	260	260	205	205	155	155	123	135	169	169	91	91
102	N_204-14	Souna	Early flowering	59	13.9081	-14.8664	C/C	363/387	146	163	203	203	238	241	287	287	120	129	194	196	260	260	199	205	155	155	121	121	169	179	91	91
103	PLS_50	Souna	Early flowering	55	14.3906	-16.6609	C/C	387/387	146	146	203	209	234	242	280	287	118	120	196	196	235	237	199	205	155	155	121	121	169	169	91	91
104	PLS_301	Souna	Early flowering	57	14.0833	-16.1333	C/C	387/387	146	163	203	203	239	239	266	287	122	131	196	196	NA	NA	199	205	155	155	121	121	169	169	91	91
105	N_190-14	Souna	Early flowering	60	13.8536	-14.9031	C/C	363/363	146	146	201	213	238	241	287	287	135	135	194	209	260	260	205	205	155	155	123	135	166	169	91	98
106	N_133-14	Sanio	Late flowering	93.2	12.4984	-15.6092	C/C	363/387	146	146	199	199	241	241	264	280	118	120	194	196	260	260	199	199	155	155	121	121	166	179	91	91
107	N_178-14	Souna	Early flowering	61	12.8361	-15.1814	C/C	387/387	146	163	199	209	241	241	280	287	118	131	196	209	260	260	205	205	155	155	NA	NA	169	174	84	91
108	PLS_108	Souna	Early flowering	56	NA	NA	C/C	387/387	146	163	199	199	239	241	282	287	118	120	194	196	260	262	205	205	155	155	123	123	169	170	84	91
109	N_69-14	Souna	Early flowering	64	14.0506	-13.4041	C/G	387/387	146	163	197	203	241	241	287	287	131	131	196	209	260	260	199	205	155	155	123	139	172	179	91	101
110	N_53-14	Souna	Early flowering	58	13.022	-13.6584	C/C	387/387	146	146	199	203	241	241	287	287	131	133	196	198	260	260	205	205	153	153	121	121	169	169	84	98
111	PLS_315	Souna	Early flowering	57	14.1333	-15.55	C/C	387/387	163	163	199	199	241	242	287	287	135	135	196	196	258	260	199	205	155	155	121	121	169	169	84	84
112	N_136-14	Sanio	Late flowering	93.8	12.7318	-15.5295	C/C	387/387	146	163	199	201	241	241	283	287	120	139	194	196	260	260	199	205	155	155	121	121	166	166	86	91
113	PLS_163	Souna	Early flowering	56	NA	NA	C/C	363/363	163	163	199	207	238	241	269	287	122	137	196	196	260	260	205	205	153	153	121	121	169	169	91	91
114	PLS_157	Souna	Early flowering	54	NA	NA	C/C	387/387	146	163	199	203	241	241	269	280	118	122	196	196	258	260	199	205	153	153	121	121	169	169	84	91
115	PLS_56	Souna	Early flowering	58	14.347	-16.7405	C/G	387/387	146	163	199	201	239	241	287	287	120	131	194	196	235	260	205	205	130	130	121	121	170	170	91	91
116	N_25-14	Souna	Early flowering	58	15.6572	-16.3975	C/C	363/387	146	163	199	199	241	241	287	287	118	131	196	196	260	260	199	205	155	155	125	135	169	169	91	91
117	PLS_120	Souna	Early flowering	57	14.8	-16.0167	C/C	387/387	146	163	199	205	241	241	287	287	120	129	196	209	235	260	205	205	155	155	NA	NA	169	169	84	91
118	PLS_47	Souna	Early flowering	56	14.2833	-16.75	C/C	387/387	146	163	201	203	242	242	280	287	118	131	196	209	260	260	205	205	153	153	121	121	169	169	84	91
119	PLS_101	Souna	Early flowering	56	14.7399	-16.1096	C/C	363/363	163	163	203	203	239	241	280	287	118	131	196	196	258	260	205	206	155	155	135	135	166	169	84	91
120	PLS_03	Souna	Early flowering	58	14.4167	-15.5833	C/C	363/387	146	163	203	209	241	241	280	282	118	131	194	196	235	235	204	205	153	155	NA	NA	169	170	84	91
121	N_21-14	Souna	Early flowering	59	13.775	-13.7513	C/C	363/387	146	163	201	203	238	241	287	289	129	135	194	196	260	260	205	205	155	155	121	121	166	169	84	91
122	N_205-14	Souna	Early flowering	60	13.9081	-14.8664	C/C	363/387	146	163	199	201	241	242	287	287	129	129	196	209	260	262	199	205	155	155	NA	NA	166	169	84	84
123	PLS_207	Souna	Early flowering	55	14.7717	-16.5331	C/C	387/387	146	146	199	203	242	242	287	287	129	135	196	196	260	260	199	205	153	155	123	123	169	172	84	91
124	N_66-14	Souna	Early flowering	60	13.7897	-13.7759	C/C	387/387	146	163	201	203	240	240	287	289	129	133	196	196	260	260	205	205	155	153	129	129	166	169	91	91
125	PLS_302	Souna	Early flowering	57	13.61	-16.3833	C/C	387/387	163	163	201	203	239	241	287	287	129	133	194	196	260	260	199	205	155	155	135	137	169	169	91	91
126	PLS_174	Souna	Early flowering	56	14.4833	-16.95	C/C	363/387	146	163	199	203	241	241	269	289	122	129	196	196	260	260	199	199	155	155	123	135	166	169	91	91
127	PLS_106	Souna	Early flowering	56	14.8944	-16.2037	C/C	363/387	146	163	203	203	241	242	269	280	118	122	196	209	260	260	199	205	155	155	123	123	169	179	91	98
128	N_89-14	Sanio	Late flowering	93.5	13.7961	-14.1414	C/C	387/387	146	146	201	205	239	242	280	282	118	135	196	246	260	260	199	205	155	155	121	129	166	169	84	91
129	ICMV_IS_92222	Improved	Early flowering	65	NA	NA	C/C	363/387	146	163	203	203	239	243	282	287	131	131	196	209	235	235	205	206	153	153	125	125	166	169	91	91
130	N_219-14	Sanio	Late flowering	89.7	12.7225	-14.4552	C/C	387/387	146	146	199	207	241	241	264	287	120	133	196	196	260	260	199	199	155	155	121	121	166	169	91	91
131	N_118-14	Sanio	Late flowering	88.5	12.8482	-14.8306	C/C	363/387	146	163	205	207	238	241	264	280	118	122	194	196	260	260	199	199	155	155	127	129	166	169	86	91
132	PLS_211	Souna	Early flowering	55	14.8235	-16.4164	C/C	387/387	146	146	199	203	239	239	287	287	131	137	194	194	260	260	205	205	155	155	121	121	169	169	84	84
133	PLS_118	Souna	Early flowering	55	14.8667	-15.9833	C/C	363/387	163	163	203	211	239	242	280	287	118	129	196	209	260	260	199	205	155	155	NA	NA	169	169	84	91
134	PLS_216	Souna	Early flowering	56	14.9971	-16.7584	C/C	387/387	146	163	199	199	239	241	269	287	122	137	194	209	260	260	205	205	153	155	121	135	169	169	91	98
135	N_97-14	Sanio	Late flowering	83.7	13.5906	-13.8657	C/C	363/387	146	146	201	207	241	242	287	287	133	133	194	194	260	260	199	199	153	153	121	121	166	169	86	91
136	PLS_188	Souna	Early flowering	55	15.8333	-16.3	C/C	387/387	163	163	199	203	238	239	287	289	129	133	194	196	258	260	199	205	155	155	121	121	169	182	91	91
137	N_145-14	Sanio	Late flowering	91	12.9761	-15.9164	C/C	387/387	146	146	199	201	241	241	282	287	120	120	196	209	260	260	199	199	153	155	121	121	166	169	91	101
138	N_198-14	Souna	Early flowering	59	13.8474	-14.8531	C/C	363/363	146	146	199	201	239	241	282	282	124	124	194	194	235	260	205	205	155	155	121	135	166	169	84	91
139	PLS_201	Souna	Early flowering	60	14.7333	-16.4167	C/C	387/387	163	163	205	207	242	242	287	287	129	131	196	196	260	260	205	205	155	155	121	121	169	169	84	84
140	N_221-14	Sanio	Late flowering	92	12.7635	-13.9643	C/C	363/387	146	146	199	205	241	241	264	280	118	122	196	246	260	260	199	199	155	155	121	121	166	166	91	101
141	PLS_66	Souna	Early flowering	60	14.4167	-16.2167	C/C	387/387	146	163	199	199	241	241	280	287	118	133	209	209	260	260	199	205	153	153	121	121	169	169	91	91
142	N_44-14	Souna	Early flowering	66	13.8066	-13.5815	C/C	363/387	163	163	203	203	242	242	280	287	118	135	196	196	260	260	199	205	130	155	NA	NA	169	169	91	98
143	PLS_193	Souna	Early flowering	57	NA	NA	C/C	387/387	146	163	199	199	239	241	280	287	118	133	209	209	260	260	199	205	155	155	121	137	169	169	84	91
144	PLS_160	Souna	Early flowering	57	14.6833	-16.7167	C/C	387/387	163	163	203	203	239	244	283	289	120	133	194	196	235	260	199	205	130	130	125	130	169	169	91	91
145	N_11-14	Souna	Early flowering	58	16.0527	-13.753	C/C	387/387	146	146	197	201	241	241	280	282	118	131	196	209	260	260	205	205	153	155	NA	NA	169	169	84	98
146	PLS_209	Souna	Early flowering	59	14.8057	-16.5708	C/C	387/387	146	163	203	203	239	241	287	287	129	139	196	209	260	260	205	205	155	155	135	135	169	179	91	98
147	N_43-14	Souna	Early flowering	57	14.824	-15.308	C/C	387/387	146	163	199	199	241	241	287	287	129	131	198	209	260	260	205	205	155	155	133	133	169	182	84	84
148	PLS_308	Souna	Early flowering	60	13.65	-15.6333	C/C	387/387	146	163	199	203	239	242	287	287	131	133	196	209	260	260	205	205	155	155	123	135	166	169	91	98
149	PLS_19	Souna	Early flowering	58	13.8275	-15.1831	C/C	387/387	146	163	199	205	238	241	287	287	129	131	196	196	260	260	199	205	155	155	121	121	166	169	91	91
150	N_117-14	Sanio	Late flowering	93.2	12.746	-14.1639	C/C	387/387	146	146	203	207	241	241	264	280	118	122	194	209	260	260	199	199	155	155	127	127	166	180	91	91
151	N_107-14	Sanio	Late flowering	83.7	13.2926	-13.3553	C/C	387/387	146	146	201	201	239	241	280	287	118	118	196	209	260	260	199	199	155	155	127	127	166	180	91	101
152	PLS_194	Souna	Early flowering	58	NA	NA	C/C	363/387	146	163	201	203	241	241	287	287	120	131	196	198	260	260	205	205	155	155	121	121	169	169	91	91
153	PLS_29	Souna	Early flowering	59	13.6164	-15.6045	C/C	387/387	163	163	205	207	239	242	282	287	118	124	194	209	260	260	205	205	153	153	NA	NA	169	169	84	91
154	N_211-14	Souna	Early flowering	60	13.8753	-14.9212	C/C	387/387	163	163	205	205	241	241	287	287	133	137	196	209	260	260	205	205	153	153	135	135	169	169	91	98
155	PLS_325	Souna	Early flowering	57	13.9749	-14.9407	C/C	363/387	146	163	199	203	239	241	287	287	131	133	194	209	260	260	205	205	153	155	121	121	169	172	91	91
156	N_39-14	Souna	Early flowering	60	15.3264	-14.8722	C/G	387/387	146	163	199	203	241	242	283	287	118	120	196	196	260	260	199	205	153	153	121	135	169	169	91	91
157	N_52-14	Souna	Early flowering	59	14.0617	-13.6718	C/C	387/387	163	163	203	207	238	241	287	287	131	133	194	196	235	235	205	205	155	155	125	125	169	169	84	91
158	N_101-14	Sanio	Late flowering	83.3	13.9882	-13.0949	C/C	387/387	146	163	199	199	241	241	266	287	124	129	194	194	260	260	199	199	155	155	121	127	166	169	86	86
159	N_169-14	Sanio	Late flowering	93	14.5	-16.5	C/C	387/387	146	163	197	197	242	243	266	280	118	120	209	209	260	260	199	199	153	155	121	121	169	169	84	91
160	N_152-14	Sanio	Late flowering	90.7	12.8461	-16.4167	C/C	387/387	146	146	197	207	241	241	280	287	118	133	194	209	260	260	199	199	155	155	121	127	166	166	86	101
161	N_72-14	Souna	Early flowering	60	12.9783	-14.7393	C/C	363/387	146	163	199	201	239	241	280	287	118	133	196	196	260	260	205	206	155	155	121	121	169	169	91	91
162	PLS_310	Souna	Early flowering	55	13.65	-15.5833	C/C	387/387	163	163	199	199	242	242	282	287	129	135	209	209	258	260	205	205	155	155	121	123	169	169	84	84
163	N_223-14	Sanio	Late flowering	88.8	13.329	-13.8386	C/C	363/363	146	163	199	201	241	243	280	287	NA	NA	196	209	260	260	199	199	155	155	121	121	169	169	91	91
164	N_110-14	Sanio	Late flowering	88.5	13.6701	-13.6626	C/C	387/387	146	146	205	205	241	241	264	287	122	122	196	209	260	260	199	205	155	155	121	127	166	182	86	101
165	PLS_150	Souna	Early flowering	58	14.7833	-16.4167	C/C	363/363	163	163	199	203	239	239	280	289	118	129	196	209	260	260	205	205	155	155	121	135	169	169	91	91
166	N_166-14	Sanio	Late flowering	93.7	14.4833	-16.4833	C/C	387/387	146	146	199	199	241	242	287	287	131	131	194	209	260	260	199	199	153	153	121	121	166	166	86	89
167	N_188-14	Souna	Early flowering	60	13.8554	-14.9027	C/C	387/387	146	163	199	203	240	241	266	287	122	135	209	209	258	260	205	205	155	155	125	125	169	179	91	91
168	PLS_131	Souna	Early flowering	56	14.7333	-16	C/C	387/387	146	163	201	205	241	241	264	287	120	131	209	209	258	260	199	205	153	153	NA	NA	169	169	91	91
169	PLS_204	Souna	Early flowering	57	14.9009	-16.4451	C/C	387/387	146	163	199	203	241	242	280	287	118	129	196	209	NA	NA	199	205	155	155	121	125	179	179	84	91
170	N_167-14	Sanio	Late flowering	91.5	14.4833	-16.4833	C/C	387/387	146	146	201	207	239	241	280	287	118	120	209	209	260	260	199	205	153	155	121	129	169	179	84	89
171	PLS_186	Souna	Early flowering	56	15.25	-16.5167	C/C	363/387	146	163	199	207	239	241	287	287	133	133	196	209	235	260	205	205	155	155	NA	NA	179	179	84	91
172	N_123-14	Sanio	Late flowering	86.2	12.923	-14.9146	C/C	363/387	146	146	199	205	241	241	264	287	120	122	194	194	260	260	199	199	155	155	121	121	166	180	86	86
173	PLS_189	Souna	Early flowering	56	15.1667	-16.1167	C/C	387/387	146	163	199	201	241	241	280	287	131	131	209	209	260	260	205	205	153	153	121	121	166	169	91	91
174	N_183-14	Souna	Early flowering	60	13.7879	-14.8527	C/C	387/387	146	163	205	213	238	242	282	287	129	135	194	196	260	260	205	205	153	155	121	121	169	169	84	91
175	THIALACK_2	Improved	Early flowering	56	NA	NA	C/C	363/363	146	163	207	207	241	241	266	266	122	122	196	196	260	260	205	205	155	155	147	147	169	169	91	91
176	PLS_23	Souna	Early flowering	56	14.0354	-15.6455	C/C	387/387	163	163	203	205	237	242	280	280	118	118	198	209	260	260	199	204	155	155	121	121	166	169	84	91
177	N_194-14	Souna	Early flowering	59	13.8489	-14.8529	C/C	387/387	146	146	205	205	241	241	287	287	120	120	196	196	260	260	205	205	155	155	121	121	169	169	91	91
178	PLS_178	Souna	Early flowering	59	14.5578	-17.0656	C/C	387/387	163	163	199	203	238	239	282	287	129	131	196	209	258	260	205	205	155	155	121	123	169	169	84	84
179	N_157-14	Sanio	Late flowering	94.7	13.0027	-16.6956	C/C	387/387	146	163	199	205	241	241	287	287	131	131	194	209	260	260	199	199	153	155	121	127	166	180	91	101
180	N_225-14	Sanio	Late flowering	91	13.2246	-14.0614	C/C	387/387	146	146	199	201	239	242	287	287	131	142	196	196	260	260	199	199	155	155	121	121	166	166	91	101
181	PLS_231	Souna	Early flowering	56	NA	NA	C/C	387/387	163	163	199	199	239	242	287	287	133	133	194	209	260	260	205	205	155	155	121	121	169	169	84	84
182	N_75-14	Souna	Early flowering	59	12.7745	-15.0943	C/C	387/387	146	146	199	203	238	241	280	287	118	137	194	209	260	260	205	205	155	155	135	135	169	169	84	91
183	PLS_222	Souna	Early flowering	56	14.9971	-16.7584	C/C	387/387	146	163	199	199	241	241	282	287	124	133	196	209	260	260	199	199	153	153	NA	NA	169	169	84	91
184	PLS_12	Souna	Early flowering	56	13.8196	-15.4367	C/C	387/387	146	163	203	205	242	242	264	282	120	120	196	209	235	260	199	205	153	153	135	135	169	169	84	91
185	PLS_73	Souna	Early flowering	58	14.761	-16.5764	C/C	387/387	146	163	205	207	241	241	266	287	122	131	196	196	260	260	205	205	153	153	121	125	169	169	84	91
186	PLS_198	Souna	Early flowering	54	14.9333	-16.3667	C/C	387/387	146	163	199	201	239	242	280	287	118	120	194	196	260	260	199	205	155	155	121	121	169	169	84	91
187	N_176-14	Souna	Early flowering	61	12.9923	-15.7579	C/C	387/387	146	146	199	199	241	241	287	287	129	131	196	196	260	260	199	205	155	155	121	125	169	169	84	84
188	N_20-14	Souna	Early flowering	63	14.8756	-12.497	C/C	387/387	146	146	199	203	239	241	287	287	120	120	196	196	235	262	205	205	153	153	125	125	169	169	91	91
189	N_16-14	Souna	Early flowering	60	15.455	-13.1847	C/C	363/387	146	163	201	207	239	241	283	287	129	139	196	196	NA	NA	204	205	155	155	135	135	169	169	91	91
190	PLS_46	Souna	Early flowering	58	14.9667	-16.8667	C/C	387/387	146	163	199	203	239	242	280	287	118	135	196	209	260	260	199	199	155	155	139	139	169	169	91	98
191	N_172-14	Sanio	Late flowering	93.7	14.4167	-16.4	C/C	387/387	146	146	199	205	239	241	266	287	118	118	209	209	260	260	199	199	153	153	129	129	166	166	84	91
192	N_180-14	Souna	Early flowering	59	13.7884	-14.8532	C/C	363/387	146	163	205	205	241	241	275	287	NA	NA	198	209	260	260	199	205	155	155	121	135	166	169	84	91
193	N_19-14	Souna	Early flowering	57	14.9976	-12.6339	C/G	387/387	146	163	201	203	241	241	282	287	124	129	196	196	NA	NA	205	205	155	155	129	135	169	169	91	98
194	ICMV_IS_99001	Improved	Early flowering	60	NA	NA	C/C	387/387	163	163	203	203	240	243	282	287	126	126	196	196	NA	NA	205	205	153	155	121	125	169	169	91	91
195	N_23-14	Souna	Early flowering	59	14.104	-15.4665	C/C	387/387	146	163	199	211	239	241	280	287	118	129	196	196	260	260	199	199	155	155	135	135	169	169	84	91
196	N_165-14	Sanio	Late flowering	93.8	14.4	-16.4	C/C	387/387	146	146	201	201	241	241	266	287	120	131	196	209	260	260	199	199	155	155	121	127	166	169	84	91
197	PLS_199	Souna	Early flowering	56	14.7727	-16.5335	C/C	387/387	163	163	201	205	239	241	287	287	129	133	194	196	258	260	199	205	155	155	125	125	169	184	91	91
198	PLS_67	Souna	Early flowering	57	14.5422	-16.256	C/C	387/387	146	163	199	199	239	239	287	287	131	133	196	209	258	258	199	205	155	155	121	121	166	166	91	91
199	PLS_180	Souna	Early flowering	55	14.6275	-17.1058	C/C	387/387	146	146	199	201	239	241	269	287	122	129	194	196	260	260	199	205	153	153	123	123	169	169	91	91
200	N_38-14	Souna	Early flowering	61	15.403	-15.1578	C/C	363/387	146	163	199	207	241	241	287	287	133	135	196	196	260	260	205	205	153	155	121	121	169	179	91	98
201	N_40-14	Souna	Early flowering	58	15.1395	-14.9518	C/C	387/387	163	163	199	203	241	242	280	282	118	122	196	209	235	260	199	205	155	155	121	121	169	169	91	91
202	N_148-14	Sanio	Late flowering	88.3	12.7092	-16.0565	C/C	387/387	146	146	199	205	239	242	287	287	129	129	196	196	260	260	199	199	153	155	121	127	166	166	91	101
203	N_10-14	Souna	Early flowering	57	16.068	-13.9115	C/C	387/387	163	163	203	203	241	242	287	289	118	129	196	196	260	260	205	206	155	155	NA	NA	169	169	91	91
204	PLS_175	Souna	Early flowering	60	14.45	-16.9333	C/C	387/387	163	163	203	205	241	241	282	287	133	135	196	196	260	260	205	205	155	155	121	121	169	169	91	98
205	PLS_226	Souna	Early flowering	58	15.5333	-16.2167	C/C	387/387	163	163	199	203	241	241	283	287	120	135	196	198	260	260	205	205	153	155	NA	NA	169	169	84	91
206	N_63-14	Souna	Early flowering	62	13.7974	-14.1404	C/C	387/387	146	146	207	211	239	241	287	287	118	129	196	196	260	260	199	205	155	155	121	135	169	169	91	91
207	N_95-14	Sanio	Late flowering	84	13.7002	-13.8155	C/C	387/387	146	146	201	201	238	241	264	280	118	122	194	209	260	260	199	199	155	155	121	121	166	166	98	101
208	N_76-14	Souna	Early flowering	61	12.8485	-15.0345	C/C	363/387	146	146	203	205	242	242	269	287	122	135	196	196	260	260	205	205	155	155	121	135	169	169	91	91
209	N_78-14	Souna	Early flowering	59	12.8047	-15.1347	C/C	387/387	146	163	203	207	239	241	282	287	124	133	194	196	260	260	199	205	155	155	121	121	169	169	84	91
210	N_65-14	Souna	Early flowering	61	13.8424	-14.1097	C/C	363/387	146	146	201	205	241	242	282	287	120	137	196	196	260	260	205	205	153	155	121	121	169	169	91	91
211	PLS_195	Souna	Early flowering	57	15.1769	-16.7425	C/C	387/387	146	163	199	207	239	241	287	287	135	135	209	209	235	235	205	205	155	155	121	125	169	169	91	91
212	PLS_225	Souna	Early flowering	56	NA	NA	C/C	387/387	146	163	203	205	241	241	264	287	120	129	209	209	258	260	205	205	155	155	NA	NA	169	169	91	91
213	N_30-14	Souna	Early flowering	57	15.7943	-15.9375	C/C	387/387	146	163	203	205	239	241	287	287	129	131	194	209	NA	NA	199	199	153	153	121	135	169	169	84	98
214	PLS_155	Souna	Early flowering	56	14.6392	-17.0878	C/C	387/387	163	163	197	199	239	242	280	287	118	131	196	196	260	260	205	205	155	155	NA	NA	169	169	84	98
215	N_206-14	Souna	Early flowering	55	13.908	-14.8664	C/C	387/387	163	163	199	205	242	242	280	287	118	129	209	209	258	260	199	205	155	155	123	123	169	169	84	91
216	PLS_127	Souna	Early flowering	60	14.7228	-15.83	C/C	363/387	163	163	199	201	239	239	282	282	124	124	NA	NA	235	260	205	205	155	155	121	121	169	180	91	91
217	PLS_52	Souna	Early flowering	57	14.425	-16.607	C/C	387/387	146	163	199	203	238	238	283	287	120	129	194	194	260	260	205	205	153	153	123	123	169	169	91	91
218	N_158-14	Sanio	Late flowering	90.7	12.5676	-16.1673	C/C	387/387	146	146	201	203	239	241	280	287	118	133	194	209	260	260	199	199	155	155	121	121	169	180	84	91
219	PLS_57	Souna	Early flowering	56	14.361	-16.7077	C/C	387/387	146	163	199	201	239	241	280	287	118	131	194	196	237	237	199	205	155	155	121	125	169	169	91	91
220	N_59-14	Souna	Early flowering	58	13.9431	-14.6116	C/C	387/387	146	163	203	207	241	241	266	287	122	133	196	209	260	260	199	205	153	155	135	135	169	169	84	91
221	PLS_212	Souna	Early flowering	56	14.7981	-16.547	C/C	387/387	146	163	199	203	239	242	287	287	129	129	196	196	235	258	205	205	155	155	121	121	169	169	91	91
222	PLS_190	Souna	Early flowering	57	15.5667	-16.5333	C/C	363/387	146	163	201	203	239	242	287	287	131	135	194	209	260	260	199	205	155	155	125	125	169	169	91	91
223	N_56-14	Souna	Early flowering	60	13.9579	-13.3404	C/C	387/387	146	163	205	205	236	241	269	287	122	129	194	198	260	260	205	205	153	153	125	125	166	169	91	98
224	PLS_111	Souna	Early flowering	57	14.7667	-16.3	C/C	387/387	146	163	199	205	241	241	287	287	131	131	196	209	235	262	205	205	153	153	121	121	169	170	84	91
225	PLS_103	Souna	Early flowering	56	14.7548	-16.35	C/C	363/387	163	163	199	199	238	241	280	282	118	124	196	196	260	262	199	205	155	155	121	121	166	169	84	91
226	PLS_230	Souna	Early flowering	55	15.0377	-16.2503	C/C	363/363	163	163	203	203	241	242	280	287	118	133	196	196	260	260	199	199	155	155	121	121	169	169	84	91
227	PLS_170	Souna	Early flowering	58	14.3	-16.8667	C/C	387/387	163	163	203	203	239	242	287	287	129	133	194	194	260	260	205	205	155	155	121	121	169	169	84	84
228	PLS_328	Souna	Early flowering	58	NA	NA	C/C	387/387	163	163	199	203	241	241	282	287	131	135	196	196	260	260	199	205	153	153	NA	NA	169	169	91	98
229	THIALACK_LOCAL	Improved	Early flowering	60	NA	NA	C/C	387/387	146	146	199	205	238	241	280	282	118	124	194	196	NA	NA	205	205	155	155	123	135	169	169	91	101
230	PLS_74	Souna	Early flowering	56	14.7923	-16.6056	C/C	387/387	146	163	203	205	242	242	269	287	122	129	196	209	260	260	199	205	155	155	121	121	166	169	91	91
231	N_50-14	Souna	Early flowering	59	14.2719	-13.5898	C/C	387/387	146	163	197	201	241	241	266	282	122	135	196	196	260	260	199	205	155	155	121	121	169	169	91	98
232	N_12-14	Souna	Early flowering	60	15.9504	-13.5732	C/C	387/387	146	163	199	203	238	241	287	287	135	137	194	196	NA	NA	199	205	130	155	123	123	169	169	84	91
233	PLS_27	Souna	Early flowering	60	13.6102	-16.0386	C/C	387/387	146	146	199	203	239	241	282	287	129	135	196	196	258	260	205	205	155	155	121	123	166	170	84	91
234	N_94-14	Sanio	Late flowering	86.8	13.9181	-13.8589	C/C	387/387	146	146	199	199	239	239	287	287	120	131	194	194	260	260	199	199	155	155	121	121	166	169	91	101
235	PLS_25	Souna	Early flowering	58	13.8333	-15.4333	C/C	387/387	146	163	205	211	241	241	287	287	131	133	196	196	260	260	205	205	155	155	123	123	169	169	91	91
236	PLS_227	Souna	Early flowering	54	NA	NA	C/C	387/387	163	163	199	203	237	239	287	287	120	129	194	196	NA	NA	205	205	155	155	121	121	169	182	91	91
237	PLS_81	Souna	Early flowering	56	NA	NA	C/C	387/387	146	163	199	203	239	241	287	287	131	135	194	196	260	260	205	205	155	155	121	121	169	179	84	101
238	N_57-14	Souna	Early flowering	63	13.8864	-13.4702	C/C	363/363	146	146	197	203	241	241	287	287	120	129	196	198	258	260	199	205	153	153	NA	NA	166	169	91	91
239	N_126-14	Sanio	Late flowering	91.8	13.2181	-14.6179	C/C	387/387	146	146	199	205	241	241	264	280	118	122	196	196	260	260	199	199	153	155	121	121	166	166	91	101
240	PLS_210	Souna	Early flowering	56	NA	NA	C/C	363/387	146	146	199	207	238	238	287	287	129	129	196	198	260	260	199	205	155	155	121	123	169	169	84	91
241	N_80-14	Souna	Early flowering	61	12.9725	-15.6103	C/C	363/387	146	146	199	201	242	242	287	287	131	133	196	196	260	260	205	205	155	155	121	121	169	169	91	101
242	PLS_224	Souna	Early flowering	55	14.4333	-16.8	C/C	387/387	146	163	203	207	242	242	227	287	133	135	196	209	260	260	204	205	155	155	123	125	169	169	91	98
243	N_47-14	Souna	Early flowering	59	13.566	-13.566	C/C	363/387	163	163	199	203	241	241	269	280	118	122	196	196	260	260	205	205	155	155	121	121	166	169	91	101
244	PLS_71	Souna	Early flowering	55	14.7667	-16.6333	C/C	363/387	146	163	203	203	241	242	283	287	120	131	209	209	235	260	205	205	153	153	NA	NA	169	169	84	91
245	PLS_138	Souna	Early flowering	57	15.1769	-16.5697	C/C	363/363	163	163	203	203	242	242	287	287	133	133	196	209	260	260	199	199	155	155	121	121	169	169	84	91
246	N_138-14	Sanio	Late flowering	93.8	12.6234	-15.6239	C/C	387/387	146	146	201	201	241	241	280	287	118	131	209	209	260	260	199	205	155	155	121	121	166	184	86	91
247	PLS_314	Souna	Early flowering	56	14.0693	-15.9333	C/C	387/387	163	163	203	203	242	242	287	287	131	131	209	209	260	260	199	204	155	155	121	121	169	169	98	98
248	N_60-14	Souna	Early flowering	61	13.8158	-14.4367	C/C	387/387	146	163	203	203	238	241	287	287	118	135	194	196	260	260	199	205	153	153	121	135	169	169	91	91
249	PLS_235	Souna	Early flowering	56	15.0377	-16.2503	C/C	363/363	163	163	197	203	242	242	287	287	131	131	209	209	258	260	199	199	155	155	NA	NA	169	180	91	98
250	PLS_137	Souna	Early flowering	57	15.0667	-16.3333	C/C	387/387	146	146	201	201	239	239	282	287	129	129	196	196	260	260	205	205	155	155	135	135	169	169	91	91
251	PLS_89	Souna	Early flowering	58	14.675	-16.3531	C/C	363/387	146	163	203	203	238	242	287	287	133	137	196	209	260	260	199	205	153	153	121	135	169	169	91	91
252	N_128-14	Sanio	Late flowering	93	13.4042	-14.9494	C/C	387/387	146	146	205	207	241	241	280	287	118	120	209	209	260	260	199	205	155	155	121	121	169	169	86	101
253	N_200-14	Souna	Early flowering	60	13.8468	-14.8519	C/C	363/363	146	163	201	207	241	242	287	287	129	131	196	209	235	260	199	205	155	155	121	123	169	169	91	98
254	PLS_329	Souna	Early flowering	59	NA	NA	C/C	387/387	146	146	203	205	241	241	280	287	118	135	196	209	260	260	199	205	155	155	123	123	169	169	91	91
255	N_142-14	Sanio	Late flowering	94.3	12.864	-15.8705	C/C	387/387	146	163	199	205	241	241	280	283	118	137	196	196	260	260	199	205	155	155	121	121	166	166	86	91
256	PLS_322	Souna	Early flowering	54	14.0167	-15.3	C/C	387/387	163	163	199	199	241	241	269	283	120	122	196	209	260	260	205	205	153	153	123	123	169	172	91	98
257	PLS_11	Souna	Early flowering	54	14.1333	-15.75	C/C	387/387	146	146	199	205	241	242	287	287	131	131	196	209	260	260	199	204	153	155	123	125	169	169	84	84
258	PLS_94	Souna	Early flowering	56	14.6418	-16.4347	C/C	387/387	146	163	199	203	239	241	269	287	122	129	194	196	260	260	205	205	155	155	NA	NA	169	169	84	98
259	PLS_13	Souna	Early flowering	56	14.1833	-15.4333	C/C	363/387	146	163	203	205	238	241	287	287	131	137	194	194	235	258	205	205	155	155	NA	NA	166	184	84	91
260	PLS_154	Souna	Early flowering	57	NA	NA	C/C	387/387	146	163	199	199	239	242	269	287	122	133	194	196	260	262	205	205	155	155	123	123	169	169	84	91
261	PLS_309	Souna	Early flowering	56	13.7713	-15.587	C/C	387/387	146	163	199	211	241	242	280	287	118	133	209	209	260	260	199	205	153	155	NA	NA	169	169	91	91
262	N_35-14	Souna	Early flowering	61	15.2526	-14.0532	C/C	363/387	146	146	197	203	241	241	287	287	131	135	209	209	235	260	205	205	155	155	121	121	169	169	84	98
263	PLS_208	Souna	Early flowering	56	15.1288	-16.6568	C/C	387/387	163	163	199	203	237	239	287	287	131	137	194	194	260	260	205	205	155	155	123	123	166	169	91	91
264	N_02-14	Souna	Early flowering	58	15.3726	-16.4583	C/C	363/387	163	163	201	205	238	242	287	287	129	133	194	196	260	260	205	205	155	155	121	125	169	169	84	91
265	PLS_91	Souna	Early flowering	56	14.6218	-16.4608	C/C	387/387	163	163	199	209	241	241	280	287	118	131	196	209	260	260	199	205	155	155	121	121	169	169	84	91
266	N_48-14	Souna	Early flowering	60	14.4895	-13.5328	C/C	387/387	146	163	199	205	240	240	280	287	118	131	196	209	260	260	205	205	155	155	121	121	166	169	84	101
267	N_191-14	Souna	Early flowering	65	13.8536	-14.9031	C/C	363/387	163	163	201	203	241	241	287	287	131	135	NA	NA	235	260	199	205	155	155	121	135	169	169	91	91
268	PLS_64	Souna	Early flowering	59	NA	NA	C/C	363/387	163	163	203	207	241	241	280	280	118	118	196	209	235	235	199	205	153	155	121	135	169	169	91	91
269	N_32-14	Souna	Early flowering	57	15.6118	-16.0275	C/C	363/387	163	163	203	203	239	242	287	287	133	135	194	209	260	260	199	205	155	155	121	135	169	169	84	84
270	PLS_35	Souna	Early flowering	58	13.9391	-15.9457	C/C	387/387	146	163	201	205	239	241	287	287	129	135	194	209	235	260	199	206	155	155	121	123	169	169	84	91
271	N_73-14	Souna	Early flowering	61	13.2173	-14.618	C/C	363/387	146	146	199	211	241	241	287	287	129	131	209	209	260	260	205	205	155	155	121	121	169	169	91	91
272	PLS_75	Souna	Early flowering	58	14.8023	-16.5363	C/C	387/387	146	163	205	205	241	241	287	287	131	137	194	196	260	260	199	199	153	153	NA	NA	169	169	84	84
273	N_34-14	Souna	Early flowering	61	15.3937	-13.5365	C/C	387/387	163	163	197	197	241	241	280	287	118	133	209	209	260	260	205	205	153	153	NA	NA	166	169	91	91
274	N_119-14	Sanio	Late flowering	83.8	14.6696	-12.8494	C/C	387/387	146	163	199	201	241	242	282	283	135	137	192	209	260	260	199	199	155	155	121	121	166	169	86	91
275	PLS_213	Souna	Early flowering	56	14.7974	-16.547	C/C	387/387	146	163	199	203	241	242	287	289	129	131	196	196	260	260	199	199	153	155	NA	NA	169	169	84	91
276	N_127-14	Sanio	Late flowering	93	13.4002	-14.8209	C/C	363/387	146	146	199	203	239	241	280	280	118	118	209	209	260	260	199	199	155	155	121	127	166	166	91	91
277	PLS_318	Souna	Early flowering	58	14.0188	-15.4782	C/C	387/387	146	163	203	203	239	239	287	287	129	131	194	209	NA	NA	199	205	155	155	121	121	160	160	84	91
278	N_71-14	Souna	Early flowering	60	13.6623	-13.6705	C/C	387/387	146	163	207	207	238	241	282	282	124	133	194	196	NA	NA	199	199	155	155	121	125	169	184	84	91
279	PLS_85	Souna	Early flowering	56	14.75	-16.3833	C/G	387/387	163	163	203	203	NA	NA	282	287	131	131	196	209	258	260	204	205	155	155	121	121	169	169	91	91
280	N_79-14	Souna	Early flowering	59	12.8446	-15.4399	C/C	363/363	146	163	201	203	241	241	287	287	129	133	209	209	260	260	205	205	155	155	123	123	169	169	91	91
281	N_103-14	Sanio	Late flowering	85.5	13.7163	-13.6443	C/C	363/387	146	146	205	205	241	241	264	280	118	122	194	196	260	260	199	206	155	155	121	121	169	180	91	101
282	PLS_200	Souna	Early flowering	59	14.8021	-16.5529	C/C	387/387	146	146	199	203	242	242	287	287	129	135	196	209	260	260	205	205	153	153	NA	NA	166	182	91	91
283	N_49-14	Souna	Early flowering	60	14.3747	-13.5308	C/C	363/387	146	163	199	203	NA	NA	287	287	122	129	194	196	260	260	199	205	155	155	121	121	166	169	84	91
284	PLS_32	Souna	Early flowering	59	13.6906	-15.8301	C/G	387/387	146	146	203	203	239	241	287	287	133	137	196	209	258	260	205	205	155	155	121	123	169	169	84	91
285	N_91-14	Sanio	Late flowering	89.2	13.8422	-14.1102	C/C	387/387	146	163	199	199	239	241	280	280	118	131	194	196	260	260	199	199	155	155	121	127	169	180	91	101
286	PLS_84	Souna	Early flowering	58	14.6623	-16.3363	C/C	387/387	163	163	199	199	241	241	287	287	135	135	209	209	260	260	205	205	153	153	121	121	166	166	91	91
287	PLS_33	Souna	Early flowering	60	13.9321	-16.1872	C/C	363/387	146	146	203	205	241	241	287	287	129	131	196	209	260	260	199	205	153	153	121	125	166	169	84	98
288	N_218-14	Sanio	Late flowering	92	12.7223	-14.4535	C/C	387/387	146	146	201	205	241	241	280	287	118	133	194	209	260	260	199	199	155	155	121	121	166	166	91	91
289	PLS_316	Souna	Early flowering	56	14.118	-15.7363	C/C	363/387	146	163	199	207	238	242	280	287	129	135	196	198	260	260	205	206	155	155	121	121	166	169	84	84
290	N_64-14	Souna	Early flowering	62	13.7374	-14.2405	C/C	363/387	146	146	203	211	240	240	280	287	118	131	196	209	260	260	205	205	153	155	135	135	166	169	91	98
291	PLS_02	Souna	Early flowering	57	14.483	-15.5	C/C	387/387	146	163	199	203	237	242	287	289	126	129	196	209	260	260	199	205	155	155	123	123	169	169	91	98
292	PLS_221	Souna	Early flowering	57	14.938	-16.3741	C/C	387/387	146	146	203	205	239	241	287	287	129	133	196	209	260	260	205	205	155	155	135	135	169	170	84	91
293	PLS_69	Souna	Early flowering	56	14.6667	-16.5333	C/G	387/387	163	163	201	203	242	242	287	289	129	131	196	209	235	260	205	205	153	155	123	125	169	169	84	91
294	N_36-14	Souna	Early flowering	59	15.22	-14.3316	C/C	387/387	163	163	199	203	241	241	287	287	118	131	196	196	260	260	199	205	153	153	123	125	169	169	91	91
295	N_67-14	Souna	Early flowering	58	13.8893	-13.689	C/C	387/387	146	146	203	203	NA	NA	287	287	133	133	196	196	260	260	199	205	130	130	121	121	170	179	84	91
296	PLS_40	Souna	Early flowering	57	13.8009	-16.3272	C/C	387/387	146	146	203	203	241	241	287	287	129	131	209	209	260	260	205	205	155	155	121	121	169	169	91	91
297	N_14-14	Souna	Early flowering	60	15.6724	-13.3987	C/C	387/387	146	163	199	207	239	242	282	283	118	120	194	196	NA	NA	205	205	155	155	121	121	169	169	91	91
298	PLS_116	Souna	Early flowering	54	14.9333	-16.2	C/C	387/387	163	163	199	199	238	242	282	287	124	133	209	209	260	260	205	205	155	155	121	121	169	169	84	91
299	PLS_304	Souna	Early flowering	54	13.6833	-16.1167	C/C	387/387	146	163	207	211	239	239	287	287	129	131	194	194	235	260	199	205	155	155	121	121	169	169	84	91
300	PLS_80	Souna	Early flowering	58	14.972	-16.4605	C/C	387/387	146	163	199	199	239	241	287	287	120	135	194	194	260	260	205	205	155	155	121	121	169	169	84	98
301	N_154-14	Sanio	Late flowering	88.8	12.9078	-16.4024	C/C	387/387	146	146	199	207	241	241	280	287	118	120	196	209	260	260	199	199	155	155	121	127	166	176	84	91
302	N_108-14	Sanio	Late flowering	91.7	13.3087	-13.248	C/C	387/387	146	146	201	205	241	241	283	287	120	139	196	246	260	260	199	199	155	155	127	127	166	169	91	91
303	PLS_331	Souna	Early flowering	57	NA	NA	C/C	387/387	146	163	199	203	239	241	280	287	118	129	196	198	260	260	205	205	155	155	125	133	169	169	91	98
304	PLS_130	Souna	Early flowering	58	14.7167	-15.8333	C/C	387/387	146	163	205	205	239	242	287	287	133	133	194	209	260	260	199	205	155	155	121	123	169	184	91	91
305	N_213-14	Souna	Early flowering	60	13.8749	-14.9214	C/C	363/387	146	163	201	209	239	241	287	287	131	137	196	196	260	260	205	205	155	155	125	125	169	169	91	91
306	PLS_44	Souna	Early flowering	56	14.0859	-16.0684	C/C	387/387	146	163	199	207	242	242	287	287	120	120	196	209	260	262	205	205	155	155	135	135	169	169	91	91
307	PLS_79	Souna	Early flowering	58	14.7639	-16.7972	C/C	363/387	146	163	199	203	239	241	266	282	120	120	194	196	260	260	199	199	155	155	121	135	169	169	91	101
308	N_100-14	Sanio	Late flowering	80.3	14.0506	-13.4041	C/C	387/387	146	163	207	207	241	244	264	287	122	122	196	209	260	260	199	205	155	155	121	121	169	179	86	91
309	PLS_166	Souna	Early flowering	58	14.3895	-16.7072	C/C	387/387	163	163	199	203	242	244	282	283	120	131	209	209	260	260	199	205	155	155	121	123	169	182	91	91
310	PLS_232	Souna	Early flowering	55	NA	NA	C/C	387/387	146	163	201	203	241	241	282	283	120	135	196	196	260	260	199	205	153	155	121	121	169	169	91	91
311	PLS_181	Souna	Early flowering	56	14.95	-16.9833	C/C	363/387	146	146	203	203	242	242	282	287	120	131	196	209	260	260	205	205	155	155	121	121	166	182	84	91
312	PLS_182	Souna	Early flowering	58	14.9054	-16.8617	C/C	363/387	146	146	199	207	242	242	287	287	129	135	209	209	260	260	199	205	153	153	121	121	166	169	91	91
313	PLS_303	Souna	Early flowering	58	14.0572	-16.0493	C/C	363/387	146	146	203	203	239	239	287	287	129	131	194	194	258	260	205	205	155	155	NA	NA	169	169	84	91
314	PLS_98	Souna	Early flowering	54	14.6028	-16.2081	C/C	363/387	146	146	199	203	241	241	280	283	118	120	196	209	260	260	205	206	153	155	121	121	169	169	91	91
315	N_144-14	Sanio	Late flowering	94.7	13.0266	-15.7334	C/C	363/387	146	163	199	205	242	242	264	287	122	129	194	196	260	260	199	199	153	153	121	121	166	166	84	91
316	PLS_121	Souna	Early flowering	53	14.8964	-15.9541	C/C	363/387	163	163	199	205	237	237	287	287	131	131	196	209	260	260	205	205	155	155	121	121	169	182	91	91
317	PLS_327	Souna	Early flowering	56	NA	NA	C/C	387/387	163	163	203	207	241	241	269	287	118	131	196	209	235	235	205	205	153	155	NA	NA	169	169	84	91
318	PLS_104	Souna	Early flowering	57	14.8333	-16.15	C/C	387/387	146	146	199	203	237	239	283	287	126	131	194	194	260	260	205	205	155	155	135	143	169	169	91	91
319	PLS_313	Souna	Early flowering	60	13.8667	-15.6333	C/C	387/387	163	163	205	207	239	241	283	287	120	135	194	196	258	260	199	205	155	155	121	137	169	169	91	101
320	PLS_22	Souna	Early flowering	57	14.0448	-15.1617	C/C	387/387	163	163	199	205	238	241	280	287	118	137	194	196	260	260	205	205	155	155	121	121	169	182	91	91
321	PLS_82	Souna	Early flowering	58	14.7667	-16.45	C/C	363/387	146	163	203	203	241	241	283	287	120	129	196	209	260	260	204	205	155	155	121	121	169	169	84	91
322	N_24-14	Souna	Early flowering	59	14.0846	-15.6105	C/C	387/387	146	163	199	203	241	241	287	287	131	135	196	196	260	260	205	205	155	155	121	121	169	169	84	98
323	PLS_161	Souna	Early flowering	54	14.6833	-16.65	C/C	387/387	146	163	203	205	239	242	287	287	129	131	194	209	260	260	199	205	155	155	123	123	169	169	91	91
324	N_162-14	Sanio	Late flowering	93.8	12.6527	-16.3694	C/C	387/387	146	146	199	201	241	241	280	287	118	131	209	209	260	260	199	199	155	155	121	121	166	166	91	101
325	N_130-14	Sanio	Late flowering	89.5	12.694	-14.8721	C/C	387/387	146	146	199	203	239	241	287	287	120	120	209	209	260	260	199	199	155	155	127	129	166	180	86	86
326	PLS_158	Souna	Early flowering	58	14.7	-16.95	C/C	387/387	146	163	205	205	241	241	287	289	118	131	196	209	262	262	199	205	153	153	121	121	169	169	91	91
327	PLS_197	Souna	Early flowering	57	14.565	-17.1256	C/C	387/387	163	163	203	209	241	241	283	287	120	129	196	198	260	260	205	205	155	155	129	129	169	169	84	98
328	PLS_191	Souna	Early flowering	56	15.3	-16.6833	C/C	387/387	163	163	199	199	239	241	287	287	131	131	194	209	260	260	205	205	155	155	121	135	169	170	91	98
329	PLS_317	Souna	Early flowering	57	14.0188	-15.4782	C/C	387/387	146	163	207	209	239	241	283	287	120	129	194	209	260	262	205	205	153	155	121	135	169	169	91	91
330	PE0_8030	Improved	Early flowering	NA	NA	NA	C/G	387/387	146	163	201	205	241	241	283	287	120	131	194	194	235	235	205	205	155	155	121	121	166	169	91	91
331	SOUNA_3	Improved	Early flowering	56	NA	NA	C/C	387/387	163	163	203	203	239	242	282	287	124	133	209	209	258	260	199	199	153	155	121	121	169	169	84	91
332	N_181-14	Souna	Early flowering	59	13.7877	-14.8563	C/C	387/387	163	163	203	211	241	241	280	287	118	137	196	209	260	260	205	205	155	155	NA	NA	169	169	84	91
333	N_93-14	Sanio	Late flowering	79.3	13.89	-13.6887	C/C	363/387	146	146	201	205	239	244	283	287	131	139	194	246	260	260	199	199	155	155	121	121	169	179	86	91
334	PLS_15	Souna	Early flowering	58	14.3667	-15.2	C/C	387/387	146	146	199	203	241	241	282	287	129	131	194	209	260	260	199	205	153	153	NA	NA	169	169	84	91
335	N_61-14	Souna	Early flowering	58	13.9413	-14.297	C/C	387/387	163	163	199	207	242	242	287	287	133	133	196	196	260	260	199	205	155	155	121	121	169	169	91	91
336	PLS_321	Souna	Early flowering	58	14.1453	-14.9899	C/C	387/387	163	163	203	203	237	241	266	287	122	131	194	209	260	260	199	199	155	155	135	135	169	179	91	91
337	N_54-14	Souna	Early flowering	59	13.8818	-13.6427	C/C	387/387	146	146	199	201	238	239	287	287	129	133	194	196	260	260	199	205	155	155	121	135	169	169	84	91
338	PLS_01	Souna	Early flowering	55	14.5927	-15.6397	C/C	363/387	146	146	203	207	239	243	287	287	131	149	194	194	260	260	205	205	153	153	121	121	169	169	84	91
339	N_159-14	Sanio	Late flowering	90	12.6296	-16.0159	C/C	387/387	146	146	205	205	239	241	280	287	118	131	194	209	260	260	199	199	155	155	121	127	166	166	91	101
340	N_29-14	Souna	Early flowering	56	15.9694	-15.9673	C/C	387/387	146	163	199	199	241	241	264	287	120	133	194	196	NA	NA	199	205	153	155	123	130	169	169	84	84
341	PLS_16	Souna	Early flowering	57	NA	NA	C/C	387/387	146	163	205	209	241	241	287	287	129	131	209	209	235	260	205	205	155	155	125	125	169	169	84	98
342	N_202-14	Souna	Early flowering	58	13.9058	-14.8662	C/C	363/387	146	146	199	203	241	242	287	287	135	135	198	209	260	260	199	199	155	155	NA	NA	169	169	91	91
343	PLS_24	Souna	Early flowering	58	13.9138	-15.6676	C/C	363/387	146	146	203	205	241	241	269	287	122	129	196	196	235	262	199	199	155	155	121	121	169	169	91	91
344	N_147-14	Sanio	Late flowering	91.2	12.6735	-16.2099	C/C	387/387	146	146	203	205	241	241	283	287	118	131	196	209	260	260	199	199	153	155	121	121	166	166	91	91
345	PLS_184	Souna	Early flowering	57	14.9167	-16.9333	C/C	387/387	146	163	203	207	241	242	287	287	131	133	196	209	258	260	205	205	153	153	121	121	169	169	91	91
346	PLS_14	Souna	Early flowering	57	14.2833	-15.3	C/C	387/387	146	163	203	209	241	241	287	287	129	131	194	194	258	260	199	205	153	155	123	141	169	169	91	91
347	N_179-14	Souna	Early flowering	61	12.8372	-15.1805	C/C	387/387	146	163	199	207	238	242	280	287	118	133	196	196	260	260	205	205	155	155	121	121	169	179	84	91
348	PLS_214	Souna	Early flowering	58	14.7974	-16.547	C/C	387/387	146	146	199	209	239	241	287	287	129	135	194	196	235	260	199	205	155	155	121	121	169	169	91	91
349	N_208-14	Souna	Early flowering	60	13.9047	-14.8682	C/C	387/387	146	146	199	199	239	241	287	287	131	135	194	196	260	260	199	205	155	155	121	135	169	169	84	84
350	PLS_39	Souna	Early flowering	56	13.8246	-16.2669	C/C	387/387	163	163	203	205	241	241	280	287	118	131	196	196	260	260	199	205	153	153	121	121	166	169	91	98
351	PLS_31	Souna	Early flowering	59	13.7167	-15.4333	C/C	363/363	146	163	201	205	239	239	264	287	122	133	196	209	260	260	205	205	155	155	133	133	166	180	84	84
352	PLS_162	Souna	Early flowering	58	14.5667	-16.6167	C/C	363/387	146	163	203	205	241	241	280	289	118	129	196	209	260	260	205	205	153	155	NA	NA	166	166	84	91
353	PLS_97	Souna	Early flowering	57	14.6	-16.15	C/C	387/387	146	146	199	211	241	241	266	287	122	131	196	209	260	260	205	205	155	155	121	121	169	169	84	91
354	PLS_185	Souna	Early flowering	56	14.9333	-16.9833	C/C	387/387	146	163	199	203	239	241	280	287	118	135	194	196	260	260	199	205	155	155	NA	NA	169	184	91	98
355	N_203-14	Souna	Early flowering	61	13.9055	-14.8694	C/C	387/387	163	163	203	207	241	241	266	282	122	126	196	196	260	260	199	205	153	153	NA	NA	169	169	91	91
356	N_83-14	Souna	Early flowering	58	13.2411	-15.5559	C/C	387/387	146	146	199	201	239	241	280	287	118	120	196	209	235	260	205	206	153	153	NA	NA	169	169	84	91
357	PLS_49	Souna	Early flowering	57	14.2265	-16.6051	C/C	387/387	146	163	199	205	234	241	266	287	122	131	196	196	233	235	199	205	155	155	NA	NA	169	169	91	91
358	N_209-14	Souna	Early flowering	60	13.9071	-14.8701	C/C	363/387	146	163	203	207	241	241	280	287	118	133	209	209	235	262	205	205	153	155	121	121	169	169	84	91
359	PLS_93	Souna	Early flowering	58	14.6453	-16.3234	C/C	387/387	146	163	199	203	239	239	287	287	131	135	194	209	260	260	205	205	155	155	135	135	169	169	84	91
360	PLS_196	Souna	Early flowering	57	15.1175	-16.68	C/C	387/387	146	163	203	211	241	241	287	287	135	135	196	196	258	260	205	206	153	153	135	135	169	179	84	84
361	N_116-14	Sanio	Late flowering	83.8	12.886	-14.1243	C/C	363/387	146	146	203	203	239	241	280	283	118	139	194	209	260	260	199	199	153	155	121	121	169	180	86	91
362	PLS_37	Souna	Early flowering	57	14.0167	-16.0333	C/C	363/387	146	163	199	205	238	241	266	287	122	131	194	209	260	260	205	205	153	153	135	135	169	169	91	91
363	PLS_87	Souna	Early flowering	56	14.7333	-16.4	C/C	387/387	146	163	199	203	239	242	280	287	118	120	194	209	258	260	199	205	155	155	125	125	169	169	91	91
364	PLS_330	Souna	Early flowering	58	NA	NA	C/C	363/387	146	163	199	203	239	242	287	287	133	133	196	196	260	260	NA	NA	155	155	121	121	169	169	91	91
365	N_220-14	Sanio	Late flowering	83.5	12.7612	-13.9616	C/C	387/387	146	146	205	207	241	241	280	283	118	118	194	209	260	260	199	199	155	155	121	127	169	180	86	86
366	PLS_77	Souna	Early flowering	55	14.722	-16.5631	C/C	387/387	146	163	203	203	241	241	282	283	120	120	196	196	260	260	205	205	155	155	123	123	169	182	91	91
367	N_58-14	Souna	Early flowering	64	15.279	-13.5814	C/C	363/387	146	163	203	205	239	242	266	287	122	129	196	196	260	260	199	205	153	155	125	137	169	169	91	91
368	ICMV_89305	Improved	Early flowering	55	NA	NA	C/C	387/387	163	163	205	209	239	241	287	287	129	131	196	196	NA	NA	205	205	130	153	125	125	169	169	91	91
369	PLS_140	Souna	Early flowering	57	NA	NA	C/C	363/363	146	163	205	205	241	241	287	287	129	129	196	196	260	260	199	205	155	155	123	123	169	169	91	98
370	N_77-14	Souna	Early flowering	58	12.7383	-15.1628	C/C	387/387	146	163	203	203	241	241	280	287	118	133	196	196	235	260	205	206	155	155	125	125	166	169	91	91
371	PLS_220	Souna	Early flowering	57	14.8021	-16.5529	C/C	387/387	146	163	199	203	239	241	264	287	120	129	196	196	260	260	199	205	NA	NA	121	121	169	169	84	98
372	PLS_100	Souna	Early flowering	54	NA	NA	C/C	387/387	146	163	205	205	241	241	280	287	118	129	196	209	260	262	199	205	155	155	123	123	169	169	84	98
373	PLS_68	Souna	Early flowering	57	14.7102	-16.5212	C/C	363/363	146	163	203	207	239	241	280	287	118	131	196	196	235	258	199	205	155	155	121	121	169	184	84	91
374	PLS_18	Souna	Early flowering	56	13.8251	-15.1376	C/C	363/387	146	163	199	205	239	241	266	269	122	122	194	196	260	260	205	205	155	155	121	123	169	169	84	91
375	PLS_107	Souna	Early flowering	57	14.6667	-16.3333	C/C	387/387	146	146	199	203	239	241	287	287	135	135	209	209	235	260	205	205	153	153	121	121	169	172	84	91
376	PLS_123	Souna	Early flowering	56	14.95	-15.8833	C/C	387/387	163	163	201	205	239	242	264	280	118	122	196	209	235	262	199	205	155	155	NA	NA	169	169	84	91
377	N_201-14	Souna	Early flowering	61	13.9054	-14.8672	C/C	363/363	163	163	199	201	241	241	287	287	129	135	196	196	260	260	199	205	153	153	NA	NA	169	169	84	91
378	PLS_30	Souna	Early flowering	56	13.6271	-15.6427	C/C	387/387	146	146	199	209	239	241	283	287	120	129	194	196	235	260	205	205	155	155	121	125	169	169	84	91
379	N_215-14	Sanio	Late flowering	91.8	12.4674	-15.599	C/C	387/387	146	146	201	201	241	241	264	283	122	142	194	209	260	260	199	199	153	155	121	121	169	180	84	98
380	PLS_43	Souna	Early flowering	56	14.089	-16.1672	C/C	387/387	146	146	199	203	241	241	280	282	118	131	196	209	235	258	205	206	155	155	125	125	169	172	84	98
381	PLS_177	Souna	Early flowering	57	14.5403	-17.0636	C/C	387/387	163	163	203	203	239	242	287	287	129	131	194	196	260	260	199	199	155	155	121	121	169	172	84	84
382	PLS_92	Souna	Early flowering	57	14.6869	-16.4753	C/C	387/387	146	146	199	199	238	239	287	287	131	133	196	209	260	260	205	205	155	155	121	121	169	172	84	84
383	PLS_183	Souna	Early flowering	57	14.9667	-16.9	C/C	387/387	146	146	201	203	238	239	287	287	133	137	194	209	260	260	199	205	155	155	121	121	169	169	84	91
384	N_185-14	Souna	Early flowering	59	13.7793	-14.8341	C/C	387/387	163	163	201	201	239	241	266	287	122	135	196	209	260	260	205	205	153	155	121	121	169	169	91	91
385	PLS_223	Souna	Early flowering	54	14.9111	-16.2701	C/C	363/387	146	163	199	203	241	242	287	287	131	133	196	196	260	260	NA	NA	153	155	121	123	169	184	91	91
386	PLS_147	Souna	Early flowering	57	14.9394	-16.4191	C/C	363/387	146	163	201	207	237	241	282	287	131	135	196	196	235	260	205	206	153	153	123	133	166	169	84	91
387	PLS_45	Souna	Early flowering	57	14.2167	-16.2333	C/C	363/387	146	146	203	203	241	241	287	289	129	129	196	209	258	260	199	205	155	155	121	123	166	169	84	91
388	N_51-14	Souna	Early flowering	60	14.1518	-13.6285	C/C	363/387	163	163	203	207	238	242	287	287	129	137	196	196	260	260	199	205	155	155	121	121	169	169	91	91
389	PLS_90	Souna	Early flowering	56	14.6261	-16.3946	C/C	363/387	163	163	199	203	241	241	287	289	131	131	196	209	260	262	199	205	155	155	121	121	169	184	84	91
390	N_161-14	Sanio	Late flowering	90.7	12.457	-16.6367	C/C	387/387	146	163	199	201	242	242	280	280	118	118	196	196	260	260	199	199	155	155	121	121	166	166	86	91
391	N_41-14	Souna	Early flowering	61	14.9661	-15.0418	C/C	363/387	146	163	199	213	239	242	280	287	118	131	194	196	NA	NA	205	205	155	155	121	125	169	179	91	91
392	PLS_41	Souna	Early flowering	57	NA	NA	C/C	387/387	146	163	199	203	242	242	280	283	118	120	198	209	260	260	205	205	155	155	NA	NA	169	169	91	91
393	PLS_167	Souna	Early flowering	57	14.3023	-16.733	C/C	387/387	163	163	203	207	241	241	287	287	129	133	196	209	260	260	199	205	155	155	121	135	169	169	91	91
394	PLS_203	Souna	Early flowering	55	14.7727	-16.5335	C/C	387/387	146	163	199	205	241	241	280	287	118	131	194	196	NA	NA	199	206	153	153	125	125	169	172	91	91
395	PLS_187	Souna	Early flowering	58	15.3668	-16.5428	C/C	387/387	163	163	199	203	239	242	287	287	129	133	196	196	258	258	199	199	155	155	121	123	169	172	91	98
396	PLS_10	Souna	Early flowering	56	14.1333	-15.8833	C/C	387/387	163	163	199	203	241	241	287	287	131	131	196	209	260	260	199	205	153	155	123	123	169	184	84	91
397	PLS_125	Souna	Early flowering	56	14.9667	-15.7833	C/C	387/387	146	146	199	199	241	241	269	287	122	129	196	196	235	235	199	205	153	153	NA	NA	169	180	91	91
398	PLS_173	Souna	Early flowering	56	14.6287	-16.7618	C/C	387/387	146	163	203	207	241	241	269	287	122	131	196	209	260	260	205	205	153	153	123	123	169	169	91	91
399	N_112-14	Sanio	Late flowering	84.7	13.2571	-13.9076	C/C	387/387	146	146	201	207	242	242	280	287	118	131	209	209	260	260	199	199	155	155	121	121	166	179	84	84
400	N_62-14	Souna	Early flowering	61	14.0495	-14.3091	C/C	363/387	146	163	199	203	241	241	266	280	118	120	209	209	NA	NA	205	205	155	155	121	125	166	169	84	101
401	PLS_307	Souna	Early flowering	57	13.7	-15.8333	C/C	387/387	163	163	199	203	238	239	283	287	120	120	194	196	260	260	199	205	155	155	NA	NA	169	169	91	91
402	PLS_20	Souna	Early flowering	59	13.9833	-14.8	C/C	363/387	146	163	203	205	241	241	280	287	118	129	194	209	235	260	199	205	153	153	121	121	166	169	91	98
403	PLS_88	Souna	Early flowering	57	15.001	-16.4048	C/C	387/387	146	163	199	205	241	241	283	287	120	129	209	209	260	260	199	205	153	155	121	121	169	169	91	98
404	N_22-14	Souna	Early flowering	60	13.9167	-14.2136	C/C	387/387	146	146	201	205	237	241	287	287	131	135	194	196	260	260	205	206	155	155	121	121	169	169	84	98

## Sheet: Table S2
Supplemental tables
Diack et al. New genetic insights of pearl millet
Table S2: Summary statistics of genetic diversity estimators for the 12 SSRs used to analyse 404 accessions of pearl millet.
Locus names	Alleles Ranges	Na	HExp	HObs	FIT	FST	FIS
PSMP2202	146-163	2	0.495	0.470	0.167	0.196	-0.037
PSMP2206	197-213	9	0.793	0.710	0.133	0.051	0.086
PSMP2214	234-244	10	0.666	0.504	0.254	0.006	0.250
PSMP2219	227-291	12	0.612	0.591	0.086	0.082	0.004
PSMP2220	118-149	14	0.868	0.789	0.112	0.033	0.081
PSMP2227	192-246	7	0.654	0.565	0.161	0.039	0.126
PSMP2237	233-265	9	0.318	0.236	0.408	0.171	0.286
PSMP2247	199-206	4	0.523	0.383	0.485	0.473	0.023
PSMP2249	130-155	3	0.388	0.154	0.608	0.011	0.604
PGIRD12	121-147	13	0.637	0.290	0.605	0.114	0.554
PGIRD25	160-184	11	0.494	0.376	0.400	0.340	0.091
PGIRD46	84-107	7	0.588	0.552	0.112	0.086	0.028
